# Supplementary material for: Adolescent suicide attempts in three diverse island nations: patterns, contextual differences and demographic associations
Source: BMC Res Notes. 2021 Dec 23;14:464. doi: 10.1186/s13104-021-05804-4 (PMC8697498; doi:10.1186/s13104-021-05804-4)
Supplement: Supplementary file 1 — Additional file 1: Table S1: Independent variable derivation from GSHS survey data (Cook Islands, Curacao, East Timor) 2015. [file 13104_2021_5804_MOESM1_ESM.tex]

%\begin{landscape}
\small
\begin{center}
	\begin{longtable}{p{7cm}p{4.0cm}p{2.5cm}}
		\caption[Independent variable derivation from GSHS survey data (Cook Islands, Cura\c cao, East Timor) 2015]{Independent variable derivation from GSHS survey data (Cook Islands, Cura\c cao, East Timor) 2015.} \label{variable-derivation} \\
		\hline \multicolumn{1}{c}{\textbf{Survey question}} & \multicolumn{1}{c}{\textbf{Coding}} & \multicolumn{1}{c}{\textbf{Variable}} \\ \hline 
		\endfirsthead
		
		\multicolumn{3}{c}%
		{{\bfseries \tablename\ \thetable{} -- continued from previous page}} \\
		\multicolumn{1}{c}{\textbf{Survey question}} &
		\multicolumn{1}{c}{\textbf{Coding}} &
		\multicolumn{1}{c}{\textbf{Variable}} \\ \hline 
		\endhead
		
		\hline \multicolumn{3}{c}{{Continued on next page}} \\ \hline
		\endfoot
		
		\hline 
		\endlastfoot
		
		\textbf{Dependent variable} & & \\\midrule
		
		During the past 12 months, how many times did you actually attempt suicide? & 0 times (0) 1 to 6 or more times (1) & Suicide attempt \\\midrule
		
		\textbf{Demographic variables} & & \\\midrule
		
		How old are you? & 11-18 years (coded continuous) & Age \\\midrule
		
		What is your sex? & Male (1) Female (0) & Sex \\\midrule
		
		\textbf{Independent variables} & & \\\midrule
		
		During the past 12 months, did you ever seriously consider attempting suicide? & Yes (1) No (0) & Suicide ideation \\\midrule
		
		During the past 12 months, did you make a plan about how you would attempt suicide? & No (0); Yes (1) & Suicide Planning \\\midrule
		
		During the past 12 months, how often have you been so worried about something that you could not sleep at night? & (Never, rarely, sometimes = 0); (Most of the time, always = 1) & Anxiety \\\midrule
		
		During the past 12 months, how often have you felt lonely? & (Never, rarely, sometimes = 0); (Most of the time, always = 1) &  Loneliness \\\midrule
		
		During the past 30 days, how often did you go hungry because there was not enough food in your home? & Most of the time/always (1) Never/rarely/sometimes (0) & Food deprivation \\\midrule
		
		How many close friends do you have? & 0, 1, 2, and 3 or more friends (coded continuous) & Close friends \\\midrule
		
		During the past 30 days, on how many days were you bullied? & 0-2 days (0) 3-30 days (1) & Bullying victimization \\\midrule
		
		During the past 30 days, how were you bullied most often? & I was hit, kicked, pushed, shoved around, or locked indoors (1) Other bullying types or not bullied (0) & Physical bullying \\\midrule
		
		Either or both parents or guardians use any form of tobacco? & Father, mother, or male/female guardians (1) Neither/Don’t know (0) & Parental tobacco use \\\midrule
		
		During the past 7 days, on how many days have people smoked in your presence? & 0-2 days (0) 3–7 days (1) &  People smoked in presence 	\\\midrule
		
		During the past 12 months, how many times were you in a physical fight? & 0 – 1 time (0) 2 – 12 or more times (1) & Physical fight \\\midrule
		
		During the past 12 months, how many times were you seriously injured? & 0 time (0) 1 – 12 or more times (1) & Serious injury \\\midrule
		
		How old were you when you had sexual intercourse for the first time? & Never had sexual intercourse or had sexual intercourse at age 16 or higher (0) Having sexual intercourse at age 11-15 (1) & Early sexual debut \\\midrule
		
		During the past 30 days, on how many days did you have at least one drink containing alcohol? & 0 days (0) 1 – 30 days (1) & Alcohol use \\\midrule
		
		During the past 12 months, how many times were you physically attacked? & 0 – 1 times (0) 2 – 12 or more times (1) & Physically attacked \\\midrule
		
		During the past 30 days, how many times have you used marijuana? & 0 times (0) 1 or more times (1) & Marijuana use \\\midrule
		
		During the past 30 days, on how many days did you smoke cigarettes?smoke cigarettes? & 0 days (0) 1 – 30 days (1) & Cigarette smoking \\\midrule
		
		During the past 30 days, how often did your parents or guardians understand your problems and worries? & Most of the time/always (1) Never/rarely/sometimes (0) & Supportive parental figures \\\midrule
		
		During the past 30 days, how often were most of the students in your school kind and helpful? & Most of the time/always (1) Never/rarely/sometimes (0) & Helpful peers \\\midrule 	
	\end{longtable}
\end{center}
%\end{landscape}
