# Supplementary material for: Adolescent suicide attempts in three diverse island nations: patterns, contextual differences and demographic associations
Source: BMC Res Notes. 2021 Dec 23;14:464. doi: 10.1186/s13104-021-05804-4 (PMC8697498; doi:10.1186/s13104-021-05804-4)
Supplement: Supplementary file 2 — Additional file 2: Table S2: Cumulative proportion of factors in school-attending adolescents in Cook Islands, Curacao, and East Timor, GSHS 2015. [file 13104_2021_5804_MOESM2_ESM.tex]

\begin{minipage}{\linewidth}
	\begin{small}	
		\captionof{table}{Cumulative proportion of factors in school-attending adolescents in Cook Islands, Cura\c cao, and East Timor, GSHS 2015} \label{tab:cumprop}
		\hskip 1.0cm
		\begin{tabular}{ C{1.50in} C{1.00in} *2{C{1.00in}}}\toprule[1.5pt]
			\textbf{Variable} &\textbf{Cook Islands} & \textbf{Cura\c cao} & \textbf{East Timor} \\\midrule 	

Age (SD)	&15.3 (1.4)	&15.5 (1.9)	&15.7 (1.8)\\
Sex (male)	&48.6	&48.9	&50.7\\
Suicide ideation	&15.3	&11.3	&9.6\\
Suicide planning	&14.6	&9.2	&9.7\\
Anxiety	&14.4	&13.4	&12.6\\
Loneliness	&8.3	&15.5	&14.9\\
Food deprivation	&10.0	&3.8	&11.7\\
Close friends (SD)	&2.6 (0.8)	&2.2 (1.0)	&2.5 (0.9)\\
Bullying victimization	&10.2	&10.7	&7.1\\
Physical bullying	&3.9	&0.8	&4.8\\
Parental tobacco use	&43.0	&21.1	&32.4\\
People smoked in presence during the last week	&44.9	&27.3	&45.5\\
Physical fight	&14.5	&8.5	&13.9\\
Serious injury	&54.0	&31.7	&70.0\\
Early sexual debut	&Not Asked	&23.0	&8.5\\
Alcohol use in the past 30 days	&35.6	&40.8	&17.2\\
Physically attacked	&20.1	&8.5	&20.1\\
Marijuana use in the past 30 days	&5.6	&5.7	&5.4\\
Smoked cigarettes	&20.0	&9.0	&22.8\\
Supportive parental figures	&28.7	&53.0	&11.9\\
Helpful peers	&47.6	&47.6	&27.7\\
			\bottomrule[1.25pt]
\end {tabular}\par
\bigskip
\end{small}
All variables are expressed as proportions (in \%) with the exception of age and close friends, which are expressed as mean and standard deviation.
\end{minipage}
